# Supplementary material for: Molecular mechanism by which CDCP1 promotes proneural-mesenchymal transformation in primary glioblastoma
Source: Cancer Cell Int. 2022 Apr 11;22:151. doi: 10.1186/s12935-021-02373-1 (PMC9003964; doi:10.1186/s12935-021-02373-1)
Supplement: Supplementary file 10 — Additional file 10: Table S1. Detailed information of nontumor and GBM patient samples from Nanfang Hospital. [file 12935_2021_2373_MOESM10_ESM.xlsx]

## Sheet: Sheet1
Additional file Table 10 The detailed information of non-tumoral and GBM patients of Nanfang Hospital.
		Non-tumoral patients	GBM patients
Age	≤60	23(65.71%)	20(36.36%)
	＞60	12(34.29)	35(63.64%)
Gender	Male	20(57.14%)	29(52.73%)
	Female	15(42.86%)	26(47.27%)
Location of tumors	Frontal lobe	Negative	19(34.54%)
	Temporal lobe		9(16.36%)
	Parietal lobe		3(5.45%)
	Occipital lobe		2(3.64%)
	Insular lobe		2(3.64%)
	Sellar region		3(5.45%)
	Ventricle		10(18.18%)
	Hypothalamus		7(12.73%)
History of preoperative radio/chemotherapy		Negative	Negative
